# Supplementary material for: miRNA–221 and miRNA–483–3p Dysregulation in Esophageal Adenocarcinoma
Source: Cancers (Basel). 2024 Jan 30;16(3):591. doi: 10.3390/cancers16030591 (PMC10854562; doi:10.3390/cancers16030591)
Supplement: Supplementary file 1 [file cancers-16-00591-s001.zip]

Archive with 3 entries (3 files):
- cancers-2786770-supplementary - all.zip
- cancers-2786770-Supplementary Figures.zip
- Supplementary_Tables.zip
